# Supplementary material for: The draft nuclear genome sequence and predicted mitochondrial proteome of Andalucia godoyi, a protist with the most gene-rich and bacteria-like mitochondrial genome
Source: BMC Biol. 2020 Mar 2;18:22. doi: 10.1186/s12915-020-0741-6 (PMC7050145; doi:10.1186/s12915-020-0741-6)
Supplement: Supplementary file 2 — Additional file 2: Table S2. Assessment of mitochondrial targeting. Excel file listing predicted mitochondrial targeting probabilities for three classes of mitochondrial matrix proteins assessed with six targeting programs. (XLSX 15 kb) [file 12915_2020_741_MOESM2_ESM.xlsx]

## Sheet: Sheet1
Supplemental Table S2
Assessment of Mitochondrial Targeting
S	sum of MitoProt, TargetP 1.1, Predotar 1.04 and PSORT II probabilities
P	S1 ÷ 4 X 100
Overall probability of mitochondrial targeting:
	high (P = 75-95)
	moderate (P = 50-74)
	low (P = 30-49)
Targeting Program			MitoProt	TargetP 1.1	Predotar 1.04	PSORT II		S	P		PredSL	MitoFates
Tricarboxylic Acid (TCA) Cycle Proteins
		citrate synthase	0.4783	0.784 (3)	0.57 (M)	0.478 (M)		2.31	58		0.981154 (M)	0.998 (M)
		aconitase (aconitate hydratase)	0.9977	0.909 (2)	0.62 (M)	0.826 (M)		3.35	84		0.98443 (M)	0.967 (M)
		isocitrate dehydrogenase (NAD+)	0.9802	0.836 (2)	0.80 (M)	0.478 (M)		3.09	77		0.989422 (M)	0.895 (M)
		isocitrate dehydrogenase	0.8817	0.628 (4)	0.63 (M)	0.696 (M)		2.84	71		0.984303 (M)	0.737 (M)
		isocitrate dehydrogenase (NADP+)	0.9367	0.905 (1)	0.45 (M?)	0.478 (M)		2.77	69		0.988585 (M)	0.734 (M)
		2-oxoglutarate dehydrogenase E1 form 1	0.9939	0.881 (2)	0.76 (M)	0.696 (M)		3.33	83		0.988758 (M)	0.914 (M)
		2-oxoglutarate dehydrogenase E1 form 2	0.9741	0.895 (2)	0.78 (M)	0.435 (M)		3.08	77		0.984438 (M)	0.792 (M)
		2-oxoglutarate dehydrogenase E2 (dihydrolipoamide succinyltransferase)	0.9931	0.942 (1)	0.70 (M)	0.957 (M)		3.59	90		0.98438 (M)	0.940 (M)
		succinyl-CoA synthetase α subunit	0.7098	0.826 (2)	0.72 (M)	0.609 (M)		2.86	72		0.98445 (M)	0.887 (M)
		succinyl-CoA synthetase β subunit (GDP)	0.7061	0.873 (2)	0.52 (M)	0.478 (M)		2.58	64		0.98442 (M)	0.720 (M)
		succinyl-CoA synthetase β subunit (ADP)	0.8335	0.851 (3)	0.26 (M?)	0.391 (M)		2.34	58		0.15706	0.250
		fumarase, class II	0.9288	0.942 (1)	0.87 (M)	0.826 (M)		3.57	89		0.984462 (M)	0.982 (M)
		malate dehydrogenase, bacterial type	0.9478	0.802 (2)	0.84 (M)	0.565 (M)		3.15	79		0.989454 (M)	0.915 (M)
Fe-S Cluster Biosynthesis
		Nfs1 (IscS) (cysteine desulfurase)	0.9888	0.784 (2)	0.72 (M)	0.870 (M)		3.36	84		0.989468 (M)	0.986 (M)
		Isd11 (Complex1_LYR motif-containing protein)	0.8589	0.890 (2)	0.25 (M?)	0.478 (M)		2.48	62		0.109538	0.252
		Isu1/Isu2	0.9559	0.880 (2)	0.67 (M)	0.565 (M)		3.07	77		0.989437 (M)	0.906 (M)
		Isa1 (Isca1)	0.8028	0.622 (4)	0.36 (M?)	0.478 (M)		2.26	56		0.870415 (M)	0.145
		Iba57 (Caf17)	0.9712	0.841 (2)	0.65 (M)	0.478 (M)		2.94	74		0.98525 (M)	0.726 (M)
		Yfh1 (frataxin)	0.9985	0.881 (2)	0.91 (M)	0.739 (M)		3.53	88		0.989461 (M)	0.979 (M)
		Nfu1	0.9928	0.924 (1)	0.89 (M)	0.739 (M)		3.55	89		0.989463 (M)	0.996 (M)
		Grx4 family monothiol glutaredoxin (GRXS15)	0.9797	0.739 (3)	0.95 (M)	0.478 (M)		3.15	79		0.984544 (M)	0.907 (M)
		Jac1 (co-chaperone HscB)	0.9724	0.866 (1)	0.63 (M)	0.696 (M)		3.16	79		0.987814 (M)	0.842 (M)
		BolA domain-containing protein (putative ISC assembly factor)	0.7222	0.747 (3)	0.74 (M)	0.348		2.56	64		0.972333 (M)	0.995 (M)
		Atm1	0.9955	0.937 (1)	0.84 (M)	0.217		2.99	75		0.984431 (M)	0.973 (M)
Branched Chain Amino Acid Degradation
		aminotransferase	0.9717	0.901 (1)	0.83 (M)	0.696 (M)		3.40	85		0.989471 (M)	0.988 (M)
		2-oxoisovalerate dehydrogenase alpha subunit	0.6652	0.820 (3)	0.66 (M)	0.435 (M)		2.58	64		0.987107 (M)	0.827 (M)
		2-oxoisovalerate dehydrogenase beta subunit	0.9349	0.726 (3)	0.58 (M)	0.391 (M)		2.63	66		0.813718 (M)	0.913 (M)
		dihydrolipoamide branched-chain transacylase E2 subunit	0.9907	0.954 (1)	0.81 (M)	0.565 (M)		3.32	83		0.98485 (M)	0.987 (M)
		isovaleryl-CoA dehydrogenase	0.9521	0.779 (3)	0.72 (M)	0.565 (M)		3.02	76		0.976732 (M)	0.971 (M)
		methylcrotonyl-CoA carboxylase alpha subunit	0.4403	0.873 (2)	0.75 (M)	0.087		2.15	54		0.984427 (M)	0.948 (M)
		methylcrotonyl-CoA carboxylase beta subunit	0.9705	0.916 (1)	0.92 (M)	0.739 (M)		3.55	89		0.985255 (M)	0.995 (M)
		methylglutaconyl-CoA hydratase (enoyl-CoA hydratase/isomerase family domain-containing protein)	0.9824	0.833 (2)	0.85 (M)	0.478 (M)		3.14	78		0.989313 (M)	0.899 (M)
		hydroxymethyglutaryl-CoA (HMG) lyase	0.5135	0.811 (3)	0.06	—		1.38	34		0.098587	0.520 (M)
