# Supplementary material for: The draft nuclear genome sequence and predicted mitochondrial proteome of Andalucia godoyi, a protist with the most gene-rich and bacteria-like mitochondrial genome
Source: BMC Biol. 2020 Mar 2;18:22. doi: 10.1186/s12915-020-0741-6 (PMC7050145; doi:10.1186/s12915-020-0741-6)
Supplement: Supplementary file 4 — Additional file 4: Table S3. Mitochondrial proteins in eukaryotes. Excel file listing selected A. godoyi mitochondrial proteins and their orthologs in other eukaryotes. (A) mitochondrial RecA; (B) mitochondrial SmpB (nucleus-encoded) and tmRNA (specified by mtDNA-encoded ssrA gene); (C) aerobic-type rubrerythrin and associated proteins (DUF3501, RFO). (XLSX 23 kb) [file 12915_2020_741_MOESM4_ESM.xlsx]

## Sheet: (A)
Supplemental Table S3
(A) Mitochondrial RecA Proteins in Eukaryotes
Taxon	Species*	Sequence ID	Notes	Source of Sequence Data
Opisthokonta		-		NCBI
Apusomonada	see Hofstatter et al. 2016#			NCBI
Breviatea		-	Mitochondrial genome absent	Stairs et al. 2014. A SUF Fe-S cluster biogenesis system in the mitochondrion-related organelles of the anaerobic protist Pygsuia. Curr. Biol. 24:1176-1186.
Amoebozoa	see Hofstatter et al. 2016#			MMETSP
Mantamonadida		-		Brown et al. 2018. Phylogenomics places orphan protistan lineages in a novel eukaryotic super-group. Genome Biol. Evol. 10:427-433.
Rigifilida		-		Brown et al. 2018. Phylogenomics places orphan protistan lineages in a novel eukaryotic super-group. Genome Biol. Evol. 10:427-433.
Collodictyonidae		-		NCBI; Brown et al. 2018. Phylogenomics places orphan protistan lineages in a novel eukaryotic super-group.
Ancyromonadida	Nutomonas longa	comp7631_c0_seq1+comp18139_c0_seq1		Brown et al. 2018. Phylogenomics places orphan protistan lineages in a novel eukaryotic super-group. Genome Biol. Evol. 10:427-433.
	Ancyromonas sigmoides B70	a92249;26+a335042;7		https://figshare.com/articles/Transcriptome_-_Nutomonas_longa/4560862
Malawimonadidae		-		NCBI, unpublished genome and transcriptome assemblies
Metamonada		-	Mitochondrial genome absent	NCBI
Jakobida	Andalucia godoyi	ANDGO_04828.mRNA.1
Tsukubamonadida				Kamikawa et al. 2014. Gene content evolution in Discobid mitochondria deduced from the phylogenetic position and complete mitochondrial genome of Tsukubamonas globosa. Genome Biol. Evol. 6:306-315.
Heterolobosea	Heterolobosea sp. BB2	GEZU01023600.1+GEZU01036738.1		NCBI
	Pharyngomonas kirbyi	GECH01014234.1		NCBI
Euglenozoa		-		NCBI
Hemimastigophora		-		Lax et al. 2018. Hemimastigophora is a novel supra-kingdom-level lineage of eukaryotes. Nature 564:410-414.
Alveida	Ancoracysta twista	GFYU01026208.1+GFYU01024234.1		NCBI
Haptophyta		-		NCBI, MMETSP
Centrohelida		-		Burki et al. 2016. Untangling the early diversification of eukaryotes: a phylogenomic study of the evolutionary origins of Centrohelida, Haptophyta and Cryptista. Proc. Biol. Sci. 283:20152802.
Cryptista	Palpitomonas bilix	CAMNT_0000858101		MMETSP
Rhodophyta		-		NCBI, MMETSP
Chloroplastida	see Hofstatter et al. 2016#			NCBI, OneKP
Glaucophyta		-		MMETSP, OneKP
Telonemia	Telonema subtile Tel-1	TRINITY_DN16995_c0_g5_i2+TRINITY_DN16995_c0_g11_i1		Strassert et al. 2019. New phylogenomic analysis of the enigmatic phylum Telonemia further resolves the eukaryote tree of life. Mol. Biol. Evol. 36:757-765.
Stramenopiles	see Hofstatter et al. 2016#			NCBI, MMETSP, OneKP
Alveolata		-		NCBI, MMETSP
Rhizaria		-		NCBI, MMETSP
*Species and sequence IDs are indicated only for taxa previously unreported to have mitochondrial RecA.
#Hofstatter PG, Tice AK, Kang S, Brown MW, Lahr DJG. 2016. Evolution of bacterial recombinase A (recA) in eukaryotes explained by addition of genomic data of key microbial lineages. Proc. R. Soc. B 283:20161453.

## Sheet: (B)
Supplemental Table S3
(B) Mitochondrial SmpB (Nucleus-encoded) and tmRNA (Specified by mtDNA-encoded ssrA Gene)
The ssrA gene is ubiquitous in jakobids, here prepresented only by A. godoyi (the presence of SmpB in nuclear genome data from other species has yet to be examined). Both SmpB and tmRNA are common in oomycetes (Stramenopiles), here represented by only a few selected species. Identification of mitochondrial ssrA genes is challenging due to their poor conservation, so their absence indicated in the…
Taxon	Species*	SmpB	tmRNA	Notes	Source of Sequence Data
Opisthokonta		-			NCBI
Apusomonada	Thecamonas trahens	-			NCBI
Breviatea	Pygsuia biforma	-		Mitochondrial genome absent	Stairs et al. 2014. A SUF Fe-S cluster biogenesis system in the mitochondrion-related organelles of the anaerobic protist Pygsuia. Curr. Biol. 24:1176-1186.
Amoebozoa	Vannella robusta strain DIVA3 518/3/11/1/6	CAMNT_0053614909	? (mitochondrial genome sequence unavailable)		MMETSP
	Vannella sp. strain DIVA3 517/6/12	CAMNT_0001836435	? (mitochondrial genome sequence unavailable)		MMETSP
	Paravannella minima	? (no data from nuclear genome)	NC_040955.1 - unannotated ssrA gene (coordinates: 34877..34964)	Close relative of Vannella	NCBI
	various other amoebozoans	-			NCBI, MMETSP
Mantamonadida	Mantamonas plastica	-	? (mitochondrial genome sequence unavailable)		Brown et al. 2018. Phylogenomics places orphan protistan lineages in a novel eukaryotic super-group. Genome Biol. Evol. 10:427-433.
Rigifilida	Rigifila ramosa	-	? (mitochondrial genome sequence unavailable)		Brown et al. 2018. Phylogenomics places orphan protistan lineages in a novel eukaryotic super-group. Genome Biol. Evol. 10:427-433.
Collodictyonidae	Diphylleia rotans	-			NCBI; Brown MW, Heiss AA, Kamikawa R, Inagaki Y, Yabuki A, Tice AK, Shiratori T, Ishida K-I, Hashimoto T, Simpson AGB, et al. 2018. Phylogenomics places orphan protistan lineages in a novel eukaryotic super-group.
Ancyromonadida	Ancyromonas sigmoides B70, Nutomonas longa	-	? (mitochondrial genome sequence unavailable)		Brown et al. 2018. Phylogenomics places orphan protistan lineages in a novel eukaryotic super-group. Genome Biol. Evol. 10:427-433.; Torruella et al. 2015. Phylogenomics reveals convergent evolution of lifestyles in close relatives of animals and fungi. Curr. Biol. 25:2404-2410.
Malawimonadidae	Malawimonas jakobiformis, Malawimonas californiana, Gefionella okellyi	-			NCBI, unpublished genome and transcriptome assemblies
Metamonada		-		Mitochondrial genome absent	NCBI
Jakobida	Andalucia godoyi	ANDGO_03389.mRNA.1	NC_021124.1 - ssrA
Tsukubamonadida	Tsukubamonas globosa	-			NCBI; Kamikawa et al. 2014. Gene content evolution in Discobid mitochondria deduced from the phylogenetic position and complete mitochondrial genome of Tsukubamonas globosa. Genome Biol. Evol. 6:306-315.
Heterolobosea		-			NCBI, MMETSP
Euglenozoa		-			NCBI
Hemimastigophora	Hemimastix kukwesjijk, Spironema cf. multiciliatum	-	? (mitochondrial genome sequence unavailable)		Lax et al. 2018. Hemimastigophora is a novel supra-kingdom-level lineage of eukaryotes. Nature 564:410-414.
Alveida	Ancoracysta twista	GFYU01028407.1+GFYU01018195.1	NC_036491.1 - unannotated ssrA gene (coordinates: 41665..41771)		NCBI
Haptophyta		-			NCBI, MMETSP
Centrohelida	Raphidiophrys heterophryoidea, Raineriophrys erinaceoides	-	? (mitochondrial genome sequence unavailable)		Burki et al. 2016. Untangling the early diversification of eukaryotes: a phylogenomic study of the evolutionary origins of Centrohelida, Haptophyta and Cryptista. Proc. Biol. Sci. 283:20152802.
Cryptista	Palpitomonas bilix	CAMNT_0000879617	NC_031832.1 - ssrA		MMETSP
	other Cryptista	-			NCBI, MMETSP
Rhodophyta		-			NCBI, MMETSP
Chloroplastida		-			NCBI, OneKP
Glaucophyta		-			MMETSP, OneKP
Telonemia	Telonema subtile Tel-1	-	? (mitochondrial genome sequence unavailable)		Strassert et al. 2019. New phylogenomic analysis of the enigmatic phylum Telonemia further resolves the eukaryote tree of life. Mol. Biol. Evol. 36:757-765.
Stramenopiles	Phytophthora infestans T30-4	XP_002905792.1	HG528940.2		NCBI
	Albugo laibachii Nc14	CCA19017.1	HG528945.2		NCBI
	Saprolegnia parasitica CBS 223.65	XP_012197460.1	ADCG02004126.1 - unannotated ssrA gene (coordinates: 15064..15122)		NCBI
	Stremenopiles other than oomycetes	-			NCBI, MMETSP, OneKP
Alveolata		-			NCBI, MMETSP
Rhizaria		-			NCBI, MMETSP
*Species are indicated only for taxa possessing SmpB/tmRNA or for representatives of poorly sampled taxa with sequence data typically absent from the central NCBI databases.

## Sheet: (C)
Supplemental Table S3
(C) Aerobic-type Rubrerythrin and Associated Proteins (DUF3501, RFO) in Eukaryotes
Sequences from a few amoebozoans, cryptophytes and red algae, and obvious bacterial contaminants in eukaryotic sequence databases, were omitted from the list in cases where they were incomplete or come from close relatives of species included. Absence of a gene is indicated by a dash in cases where genome sequences are available for the taxa. Where only transcriptome assemblies are available, the…
Taxon	Species	Aerobic-type Rubrerythrin	Predicted Localization*	DUF3501	Predicted Localization*	RFO	Predicted Localization*	Source of Sequence Data
Opisthokonta	-	-	-	-	-	-	-	NCBI
Apusomonada	Thecamonas trahens	-	-	-	-	-	-	NCBI
Breviatea	Pygsuia biforma							Stairs et al. 2014. A SUF Fe-S cluster biogenesis system in the mitochondrion-related organelles of the anaerobic protist Pygsuia. Curr. Biol. 24:1176-1186.
Amoebozoa	Stygamoeba regulata strain BSH-02190019	CAMNT_0019162349	0.715 (M3) | 0.9858 | 0.91 (mit)	CAMNT_0019140397	? (incomplete N-terminal sequence)	CAMNT_0019139533	0.919 (M1) | 0.9475 | 0.78 (mit)	MMETSP
	Paramoeba pemaquidensis	GEWA01002797.1	0.768 (M4) | 0.7446 | 0.68 (mit)	GEWA01018395.1	0.933 (M1) | 0.9673 | 0.73 (mit)	GEWA01017096.1	0.248 (_3) | 0.0256 | 0 (none)	NCBI
	Paramoeba aestuarina SoJaBio B1-5/56/2	CAMNT_0047920269	0.775 (M3) | 0.9411 | 0.77 (mit)	CAMNT_0047924525	0.871 (M2) | 0.9802 | 0.87 (mit)	incomplete sequence identified in raw RNAseq reads (SRX3270723)	? (incomplete N-terminal sequence)	MMETSP
	Paramoeba atlantica	CAMNT_0047874127	0.822 (M2) | 0.9603 | 0.56 (mit)	CAMNT_0047897429	0.816 (M2) | 0.9613 | 0.78 (mit)	CAMNT_0047890043+CAMNT_0047899147	? (incomplete N-terminal sequence)	MMETSP
	Pseudoparamoeba sp.	CAMNT_0007114969	0.504 (M5) | 0.7220 | 0.71 (mit)	CAMNT_0007135129	0.858 (M2) | 0.9642 | 0.93 (mit)	CAMNT_0007117921	? (incomplete N-terminal sequence)	MMETSP; contaminant in the transcriptome assembly from the green algal Chloroparvula japonica (strain RCC2339)
	Cunea sp. BSH-02190019	CAMNT_0015314919	0.563 (M4) | 0.3555 | 0.28 (possibly ER)	CAMNT_0015312889	? (incomplete N-terminal sequence)	CAMNT_0015310321	0.920 (M1) | 0.8725 | 0.85 (mit)	MMETSP
	Vannella sp. DIVA3 517/6/12	CAMNT_0001823707	0.860 (M2) | 0.8626 | 0.91 (mit)	CAMNT_0001842745	? (incomplete N-terminal sequence)	CAMNT_0001837805	? (incomplete N-terminal sequence)	MMETSP
	Vannella sp.	CAMNT_0053553397	0.832 (M2) | 0.9396 | 0.55 (mit)	CAMNT_0053551829	? (incomplete N-terminal sequence)	CAMNT_0053556633	? (incomplete N-terminal sequence)	MMETSP; contaminant in the transcriptome assembly from the haptophyte Imantonia sp. Strain RCC918
	Dracoamoeba jormungandri	CAMNT_0015333429	0.945 (M1) | 0.9954 | 0.88 (mit)	CAMNT_0015365987	? (incomplete N-terminal sequence)	CAMNT_0015340211	? (incomplete N-terminal sequence)	MMETSP
	Parvamoeba monoura					GELT01003328.1	0.127 (_2) | 0.0060 | 0.01 (none)	NCBI
	Vermamoeba sp.	scaffold-IJMT-2083535-Aphanochaete_repens	0.397 (M5) | 0.9487 | 0.94 (mit)	scaffold-IJMT-2008475-Aphanochaete_repens	0.934 (M2) | 0.9930 | 0.48 (possibly mit)			OneKP; contaminant in the transcriptome assembly from the green alga Aphanochaete repens
	Cutosea sp.	GEWG01104041.1	? (incomplete N-terminal sequence)	GEWG01022183.1	0.851 (M2) | 0.6004 | 0.63 (mit)			NCBI; contaminant in the transcriptome assembly from the brown alga Chorda filum
	Filamoeba nolandi NC-AS-23-1	CAMNT_0008587019	0.863 (M2) | 0.9943 | 0.94 (mit)	CAMNT_0008587487	? (incomplete N-terminal sequence)			MMETSP
	various other Amoebozoa	-	-	-	-	-	-	NCBI, MMETSP
Mantamonadida	Mantamonas plastica	a29560;12	0.828 (M2) | 0.8071 | 0.32 (possibly mit)	a19275;14	0.816 (M3) | 0.9892 | 0.02 (none)	a113408;4+a34977;6+a144555;3+a133033;3	? (incomplete N-terminal sequence)	Brown et al. 2018. Phylogenomics places orphan protistan lineages in a novel eukaryotic super-group. Genome Biol. Evol. 10:427-433.
Rigifilida	Rigifila ramosa	Rigiramo_a2558;104	0.924 (M1) | 0.9972 | 0.71 (mit)	Rigiramo_a33510;26	0.781 (M2) | 0.9876 | 0.82 (mit)	Rigiramo_a93143;8	0.954 (M1) | 0.9910 | 0.95 (mit)	Brown et al. 2018. Phylogenomics places orphan protistan lineages in a novel eukaryotic super-group. Genome Biol. Evol. 10:427-433.
Collodictyonidae	Diphylleia rotans	DiphSRT_a11982;92	0.886 (M2) | 0.9744 | 0.89 (mit)					Brown et al. 2018. Phylogenomics places orphan protistan lineages in a novel eukaryotic super-group. Genome Biol. Evol. 10:427-433.
Ancyromonadida	Ancyromonas sigmoides B70, Nutomonas longa	-	-	-	-	-	-	Brown et al. 2018. Phylogenomics places orphan protistan lineages in a novel eukaryotic super-group. Genome Biol. Evol. 10:427-433.; Torruella et al. 2015. Phylogenomics reveals convergent evolution of lifestyles in close relatives of animals and fungi. Curr. Biol. 25:2404-2410.
Malawimonadidae	Gefionella okellyi	a1357;561	0.833 (M2) | 0.9772 | 0.92 (mit)	a13726;63	0.668 (M3) | 0.8877 | 0.74 (mit)	a10614;64+a126881;14	0.843 (M2) | 0.9216 | 0.62 (mit)	Heiss et al. 2018. Combined morphological and phylogenomic re-examination of malawimonads, a critical taxon for inferring the evolutionary history of eukaryotes. R. Soc. Open Sci. 5:171707.
Metamonada	-	-	-	-	-	-	-	NCBI
Jakobida	Andalucia godoyi	ANDGO_07785.mRNA.1	0.929 (M1) | 0.9861 | 0.9 (mit)	ANDGO_07691.mRNA.1	0.556 (M4) | 0.4147 | 0.67 (mit)	ANGO_03947.mRNA.1	0.668 (M4) | 0.9847 | 0.11 (none)
Tsukubamonadida	Tsukubamonas globosa	Tsukubamonas_globosa|143	0.770 (M3) | 0.9848 | 0.88 (mit)	Tsukubamonas_globosa|9066	? (incomplete N-terminal sequence)			Kamikawa et al. 2014. Gene content evolution in Discobid mitochondria deduced from the phylogenetic position and complete mitochondrial genome of Tsukubamonas globosa. Genome Biol. Evol. 6:306-315.
Heterolobosea	Naegleria gruberi	EFC50160.1	0.657 (M4) | 0.9570 | 0.63 (mit)	EFC41941.1	0.710 (M4) | 0.9809 | 0.67 (mit)	EFC47468.1	0.635 (M5) | 0.9860 | 0.47 (possibly mit)	NCBI
	Pharyngomonas kirbyi	GECH01003170.1	0.897 (M2) | 0.9409 | 0.61 (mit)	GECH01012528.1	0.743 (M4) | 0.9955 | 0.14 (none)	GECH01008653.1	0.759 (M4) | 0.8130 | 0.42 (possibly mit)	NCBI
	Heterolobosea sp. BB2	GEZU01039050.1	0.587 (M5) | 0.8965 | 0.51 (mit)	GEZU01020712.1	0.949 (M1) | 0.9998 | 0.85 (mit)	GEZU01036110.1+GEZU01042541.1	? (incomplete N-terminal sequence)	NCBI
Euglenozoa	-	-	-	-	-	-	-	NCBI
Hemimastigophora	Hemimastix kukwesjijk	Hemi2|21953_TR7335_c0_g16_i1	0.801 (M2) | 0.9171 | 0.8 (mit)	Hemi2|14099_TR4780_c0_g1_i1	0.611 (M3) | 0.9430 | 0.52 (mit)	Hemi2|4330_TR1524_c0_g1_i1	0.923 (M2) | 0.8951 | 0.69 (mit	Lax et al. 2018. Hemimastigophora is a novel supra-kingdom-level lineage of eukaryotes. Nature 564:410-414.
	Spironema cf. multiciliatum	Spiro4|14232_TR7652_c0_g2_i1	? (incomplete N-terminal sequence)			Spiro4|24468_TR12126_c0_g1_i1+Spiro4|17545_TR9347_c0_g2_i1	0.916 (M1) | 0.9707 | 0.63 (mit)	Lax et al. 2018. Hemimastigophora is a novel supra-kingdom-level lineage of eukaryotes. Nature 564:410-414.
Alveida	Ancoracysta twista	GFYU01007248.1+GFYU01006661.1	0.894 (M2) | 0.9943 | 0.88 (mit)	GFYU01015285.1	0.903 (M1) | 0.9939 | 0.89 (mit)	incomplete sequence identified in raw RNAseq reads (SRX3270723)	? (incomplete N-terminal sequence)	NCBI
Haptophyta	Pleurochrysis carterae CCMP645	CAMNT_0034602153	0.946 (M1) | 0.9620 | 0.9 (mit)					MMETSP
	various other Haptophyta	-	-	-	-	-	-	NCBI, MMETSP
Centrohelida	Raphidiophrys heterophryoidea	c12194_g1_i1	0.945 (M1) | 0.9189 | 0.87 (mit)					Burki et al. 2016. Untangling the early diversification of eukaryotes: a phylogenomic study of the evolutionary origins of Centrohelida, Haptophyta and Cryptista. Proc. Biol. Sci. 283:20152802.
	Raineriophrys erinaceoides	c6064_g1_i1	? (incomplete N-terminal sequence)					Burki et al. 2016. Untangling the early diversification of eukaryotes: a phylogenomic study of the evolutionary origins of Centrohelida, Haptophyta and Cryptista. Proc. Biol. Sci. 283:20152802.
Cryptista	Palpitomonas bilix	CAMNT_0000859745	0.860 (M2) | 0.8739 | 0.48 (possibly mit)	CAMNT_0000886733	0.961 (M1) | 0.9695 | 0.65 (mit)	CAMNT_0000868963	0.920 (M1) | 0.9345 | 0.82 (mit	MMETSP
	Roombia truncata	JP447594.1	0.910 (M1) | 0.9902 | 0.78 (mit)					NCBI
	Goniomonas avonlea	CAMNT_0001741901	0.912 (M1) | 0.9982 | 0.92 (mit)	GGUN01039722.1	0.913 (M1) | 0.9986 | 0.69 (mit)	QUTJ01021994.1	0.798 (M3) | 0.6362 | 0.09 (none)	MMETSP, NCBI
	Goniomons pacifica	CAMNT_0017295627	0.911 (M1) | 0.9763 | 0.92 (mit)	CAMNT_0031832915	0.945 (M1) | 0.9758 | 0.88 (mit)	CAMNT_0031798789	? (incomplete N-terminal sequence)	MMETSP
	Hemiselmis andersenii CCMP441	CAMNT_0012729377	0.912 (M2) | 0.9784 | 0.9 (mit)	CAMNT_0012741153	0.895 (M1) | 0.9725 | 0.68 (mit)	CAMNT_0012705935	? (incomplete N-terminal sequence)	MMETSP
	Rhodomonas sp. CCMP768	CAMNT_0049487485	0.964 (M1) | 0.9994 | 0.94 (mit)	CAMNT_0035567585	0.920 (M1) | 0.9977 | 0.95 (mit)			MMETSP
	Guillardia theta	EKX52889.1	0.895 (M2) | 0.9868 | 0.85 (mit)	-	-	-	-	NCBI
Rhodophyta	Porphyridium aerugineum SAG 1380-2	CAMNT_0027150773	0.946 (M1) | 0.9996 | 0.84 (mit)					MMETSP
	Erythrolobus madagascarensis CCMP3276	CAMNT_0028556973	0.919 (M1) | 0.9037 | 0.72 (mit)					MMETSP
	Timspurckia oligopyrenoides CCMP3278	CAMNT_0024636425	0.932 (M1) | 0.9571 | 0.74 (mit)					MMETSP
	Rhodella maculata CCMP736	CAMNT_0035516103	0.855 (M2) | 0.9994 | 0.88 (mit)					MMETSP
	Rhodosorus marinus UTEX LB 2760	CAMNT_0027218221	0.924 (M1) | 0.9781 | 0.65 (mit)					MMETSP
	Madagascaria erythrocladiodes CCMP3234	CAMNT_0044036829	0.946 (M1) | 0.9801 | 0.88 (mit)					MMETSP
	Rhodophyta sp. strain CCMP1999	CAMNT_0044501295	0.891 (M2) | 0.9994 | 0.48 (possibly mit)					MMETSP
	various other Rhodophyta	-	-	-	-	-	-	NCBI, OneKP
Chloroplastida	-	-	-	-	-	-	-	NCBI, OneKP
Glaucophyta	Gloeochaete witrockiana SAG 46.84	CAMNT_0038598253	0.904 (M2) | 0.9942 | 0.92 (mit)	CAMNT_0038662475	0.895 (M1) | 0.9436 | 0.94 (mit)	CAMNT_0038612617	0.815 (M3) | 0.9963 | 0.91 (mit)	MMETSP
	Cyanophora paradoxa	tig00000194_g14779.t1	0.933 (M1) | 0.9946 | 0.95 (mit)	tig00001065_g6745.t1	0.937 (M1) | 0.7944 | 0.68 (mit)	-	-	Price et al. 2019. Analysis of an improved Cyanophora paradoxa genome assembly. DNA Res., doi: 10.1093/dnares/dsz009.
	Cyanoptyche gloeocystis SAG 4.97 / SAG 34.90	CAMNT_0041995221	0.959 (M1) | 0.9987 | 0.92 (mit)	scaffold-JKHA-2026843-Cyanoptyche_gloeocystis	0.934 (M1) | 0.9983 | 0.88 (mit)	scaffold-JKHA-2025799-Cyanoptyche_gloeocystis	? (incomplete N-terminal sequence)	MMETSP, OneKP
Telonemia	-							Strassert et al. 2019. New phylogenomic analysis of the enigmatic phylum Telonemia further resolves the eukaryote tree of life. Mol. Biol. Evol. 36:757-765.
Stramenopiles	Developayella elegans	TR19294c0_g1_i1	0.824 (M3) | 0.9643 | 0.91 (mit)	TR45475c3_g1_i1	0.924 (M1) | 0.3943 | 0.92 (mit)	TR7227c0_g1_i1+TR8768c0_g1_i1	? (incomplete N-terminal sequence)	Noguchi et al. 2016. Complex evolution of two types of cardiolipin synthase in the eukaryotic lineage stramenopiles. Mol. Phylogenet. Evol. 101:133-141.
Alveolata	-	-	-	-	-	-	-	NCBI, MMETSP
Rhizaria	Lapot gusevi	TRINITY_DN7979_c0_g1_i38	0.948 (M1) | 0.9761 | 0.71 (mit)					Irwin et al. 2019. Phylogenomics supports the monophyly of the Cercozoa. Mol. Phylogenet. Evol. 130:416-423.
	various other Rhizaria	-	-	-	-	-	-	NCBI, MMETSP
*Prediction of of subcellular localization based on three tools: TargetP 1,1 | MitoProt | Predotar. For TargetP prediction, the probability of MTS is provided togther with the preferred location (M - mitochondrion, _ - no prediction) and reliability class.
