# Supplementary material for: The draft nuclear genome sequence and predicted mitochondrial proteome of Andalucia godoyi, a protist with the most gene-rich and bacteria-like mitochondrial genome
Source: BMC Biol. 2020 Mar 2;18:22. doi: 10.1186/s12915-020-0741-6 (PMC7050145; doi:10.1186/s12915-020-0741-6)
Supplement: Supplementary file 6 — Additional file 6: Table S4. Analysis of presumptive orthologs in the ‘General Metabolism’ category (G), A. godoyi vs. A. castellanii. Excel file listing 61 A. godoyi proteins predicted to be targeted to mitochondria [Ago(+)] and functioning in various metabolic pathways, compared to their orthologs from A. castellanii [Aca(MS+): direct identification (by MS); Aca(Bio): in silico identification (no supporting MS data); Aca(MS-): no MS data supporting a mitochondrial localization]. (XLSX 19 kb) [file 12915_2020_741_MOESM6_ESM.xlsx]

## Sheet: Sheet1
Supplemental Table S4
Analysis of Presumptive Orthologs in the General Metabolism Category, Andalucia godoyi vs. Acanthamoeba castellanii
Ago(+)	predicted to be mitochondrion-targeted in Andalucia godoyi (Ago)
Aca(MS+)	identified by mass spectrometry (MS) in proteomic analysis of Acanthamoeba castellanii (Aca) mitochondria; Gawryluk et al. (2014)
Aca(Bio)	identified bioinformatically (no supporting MS data) in Gawryluk et al. (2014)
Aca(MS-)	not identified by mass spectrometry (MS) in proteomic analysis of Acanthamoeba castellanii (Aca) mitochondria; Gawryluk et al. (2014)
P	mitochondrial targeting metric (mean of [MitoProt + TargetP 1.1 + Predotar 1.04 + PSORT II probabilities] X 100)
	high	P = 75-95
	moderate	P = 50-74
	low	P = 30-49
Reference	Gawryluk RMR, Chisholm KA, Pinto DM, Gray MW: Compositional complexity of the mitochondrial proteome of a unicellular eukaryote (Acanthamoeba castellanii, supergroup Amoebozoa) rivals that of animals, fungi, and plants. J Proteomics 2014, 109(0):400-416.
Ago(+) Aca(MS+)
	Ago	P		Aca	P		BLASTp E-value	KEGG	KEGG Annotation
1	_07608	61		N281	33		5.26 × 10-29	K00059	3-oxoacyl-[acyl-carrier protein] reductase [EC:1.1.1.100]
2	_08043	56		N119	63		1.29 × 10-70	K00020	3-hydroxyisobutyrate dehydrogenase [EC:1.1.1.31]
3	_06544	44		N166	83		1.55 × 10-107	K00020	3-hydroxyisobutyrate dehydrogenase [EC:1.1.1.31]
4	_04911	35		N117	84		0.00	K00021	hydroxymethylglutaryl-CoA reductase (NADPH) [EC:1.1.1.34]
5	_08515	78		N363	73		1.59 × 10-116	K15789	threonine 3-dehydrogenase [EC:1.1.1.103]
6	_08608	41		N094	85		9.14 × 10-123	K00074	3-hydroxybutyryl-CoA dehydrogenase [EC:1.1.1.157]
7	_00283	78		N023	86		0.00	K00140	malonate-semialdehyde dehydrogenase (acetylating) / methylmalonate-semialdehyde dehydrogenase [EC:1.2.1.18 1.2.1.27]
8	_01959	78		N031	84		2.73 × 10-106	K07512	mitochondrial trans-2-enoyl-CoA reductase [EC:1.3.1.38]
9	_06501	93		N174	91		0.00	K11538	isobutyryl-CoA dehydrogenase [EC:1.3.99.-]
10	_06552	79		N161	90		1.03 × 10-167	K00261	glutamate dehydrogenase (NAD(P)+) [EC:1.4.1.3]
11	_00317	62		N514	72		1.49 × 10-19	K00318	proline dehydrogenase [EC:1.5.-.-]
12	_04161	88		N663	6	—	1.71 × 10-35	K00344	NADPH2:quinone reductase [EC:1.6.5.5]
13	_02279	54		N089	46		8.63 × 10-147	K00825	kynurenine/2-aminoadipate aminotransferase [EC:2.6.1.7 2.6.1.39]
14	_06395	80		N065	95		0.00	K00600	glycine hydroxymethyltransferase [EC:2.1.2.1]
15	_08605	90		N4342	86		0.00	K00639	glycine C-acetyltransferase [EC:2.3.1.29]
16	_07500	83		N486	78		3.99 × 10-68	K00798	cob(I)alamin adenosyltransferase [EC:2.5.1.17]
17	_01180	38		N204	66		6.08 × 10-104	K01738	cysteine synthase [EC:2.5.1.47]
18	_05918	85		N016	78		6.79 × 10-156	K14455	aspartate aminotransferase, mitochondrial [EC:2.6.1.1]
19	_069113	57		N254	89		2.89 × 10-173	K00814	alanine transaminase [EC:2.6.1.2]
20	_02671	61		N0284	79		1.97 × 10-116	K00819	ornithine--oxo-acid transaminase [EC:2.6.1.13]
21	_038975	51		N233	60		4.03 × 10-116	K00816	kynurenine---oxoglutarate transaminase / cysteine-S-conjugate beta-lyase / glutamine---phenylpyruvate transaminase [EC:2.6.1.7 4.4.1.13 2.6.1.64]
22	_04226	40		N101	12	—	5.93 × 10-143	COG0160	4-aminobutyrate aminotransferase
23	_06889	78		N512	62		1.77 × 10-93	K07588	LAO/AO transport system kinase [EC:2.7.-.-]
24	_02296	52		N017	89		2.17 × 10-60	K00940	nucleoside-diphosphate kinase [EC:2.7.4.6]
25	_05705	47		N502	87		6.27 × 10-32	K01011	thiosulfate/3-mercaptopyruvate sulfurtransferase [EC:2.8.1.1 2.8.1.2]
26	_07983	74		N076	71		0.00	K01027	3-oxoacid CoA-transferase [EC:2.8.3.5]
27	_02410	70		N307	87		2.15 × 10-37	K02503	histidine triad (HIT) family protein
28	_05444	59		N354	80		4.74 × 10-23	COG0596	pimeloyl-ACP methyl ester carboxylesterase
29	_00091	54		N127	84		1.42 × 10-79	K05605	3-hydroxyisobutyryl-CoA hydrolase [EC:3.1.2.4]
30	_06158	70		N134	4	—	7.49 × 10-79	K01069	hydroxyacylglutathione hydrolase [EC:3.1.2.6]
31	_02462	62		N337	88		1.59 × 10-58	K01507	inorganic pyrophosphatase [EC:3.6.1.1]
32	_08224	53		N371	64		1.28 × 10-37	K01520	dUTP pyrophosphatase [EC:3.6.1.23]
33	_06334	32		N642	53		3.16 × 10-60	K01557	acylpyruvate hydrolase [EC:3.7.1.5]
34	_00077	62		N258	76		1.25 × 10-77	K01613	phosphatidylserine decarboxylase [EC:4.1.1.65]
35	_05714	40		N048	81		6.69 × 10-127	K07511	enoyl-CoA hydratase [EC:4.2.1.17]
36	_06365	49		N320	85		1.45 × 10-66	K05607	methylglutaconyl-CoA hydratase [EC:4.2.1.18]
37	_08130	75		N027	84		9.54 × 10-154	K03417	methylisocitrate lyase [EC:4.1.3.30]
38	_07800	82		N052	94		0.00	K01847	methylmalonyl-CoA mutase [EC:5.4.99.2]
39	_05598	77		N636	88		3.79 × 10-112	K03800	lipoate---protein ligase [EC:6.3.1.20]
40	_05432	34		N651	79		0.00	K00666	fatty-acyl-CoA synthase [EC:6.2.1.-]
Average		61			72
Ago(+) Aca(Bio)
1	_04209	48		B223	78		1.61 × 10-11	COG0607	rhodanese-related sulfurtransferase
2	_05097	80		B133	87		8.10 × 10-70	K17361	acyl-coenzyme A thioesterase 9 [EC:3.1.2.-]
3	_04044	33		B232	72		4.30 × 10-29	K01724	4a-hydroxytetrahydrobiopterin dehydratase [EC:4.2.1.96]
4	_03157	53		B136	72		7.24 × 10-69	K06997	PLP-dependent protein
5	_00296	76		B139	78		2.93 × 10-79	K01930	folylpolyglutamate synthase [EC:6.3.2.17]
Average		58			78
Ago(+) Aca(MS-)				NCBI acc. no.6
1	_04259	48		XP_004335834.1	12	—	3.50 × 10-83	K00108	choline dehydrogenase [EC:1.1.99.1]
2	_02334	67		XP_004339989.1	5	—	3.74 × 10-159	K00128	aldehyde dehydrogenase (NAD+) [EC:1.2.1.3]
3	_02808	78		XP_004338070.1	21	—	1.16 × 10-174	K00294	1-pyrroline-5-carboxylate dehydrogenase [EC:1.2.1.88]
4	_04647	82		XP_004333377.1	66		6.47 × 10-131	K00368	nitrite reductase (NO-forming) [EC:1.7.2.1]
5	_05972	42		XP_004348502.1	32		3.88 × 10-123	K00511	squalene monooxygenase [EC:1.14.14.17]
6	_04400	62		XP_004346573.1	19	—	8.44 × 10-45	K02493	release factor glutamine methyltransferase [EC:2.1.1.297]
7	_08558	41		XP_004337322.1	32		7.95 × 10-139	K09458	3-oxoacyl-[acyl-carrier-protein] synthase II [EC:2.3.1.179]
8	_01399	38		—	7	—	2.99 × 10-132	K00697	trehalose 6-phosphate synthase [EC:2.4.1.15 2.4.1.347]
9				XP_004340165.1	9	—	1.97 × 10-131	"	"
10	_02313	46		XP_004344567.1	4	—	5.68 × 10-48	K18532	adenylate kinase [EC:2.7.4.3]
11	_04443	84		XP_004335576.1	9	—	1.22 × 10-33	COG0596	pimeloyl-ACP methyl ester carboxylesterase
12	_08595	70		XP_004367825.1	8	—	4.73 × 10-62	cd04670	Nudix_Hydrolase_12
13	_01006	73		XP_004347772.1	10	—	6.36 × 10-31	pfam03959	serine hydrolase (FSH1)
14	_02977	64		—	19	—	2.85 × 10-129	COG2313 / PRK09850	indigoidine_A and YeiC_kinase_like domain-containing protein (bifunctional pseudouridine-5'-phosphate glycosidase / pseudouridine kinase)
15	_06963	44		XP_004333741.1	10	—	8.67 × 10-59	K17757	ATP-dependent NAD(P)H-hydrate dehydratase
16	_04133	48		—	21	—	2.77 × 10-68	K08246	cycloeucalenol cycloisomerase [EC:5.5.1.9]
Average		56			18	—
NOTES:
1KEGG annotation for Ago ortholog is K00249 (acyl-CoA dehydrogenase [EC:1.3.8.7]); however, with Ago sequence, top BLASTp hits at NCBI are annotated “glutaryl-CoA dehydrogenase, mitochondrial-like” or “glutaryl-CoA dehydrogenase”, and all are assigned KEGG nos. K00252, incl. Naegleria gruberi ortholog.
2KEGG annotation for Aca ortholog is K00652 (8-amino-7-oxononanoate synthase [EC:2.3.1.47]); however, virtually all BLASTp hits at NCBI are annotated "glycine C-acetyltransferase".
3KEGG annotation for Ago ortholog is K14272 (glutamate--glyoxylate aminotransferase [EC:2.6.1.4 2.6.1.2 2.6.1.44]); however, with Ago sequence, top annotated BLASTp hits at NCBI are “alanine transaminase”.
4KEGG annotation for Aca ortholog is K01845 (glutamate-1-semialdehyde 2,1-aminomutase [EC:5.4.3.8]); however, all BLASTp hits at NCBI are annotated "ornithine--oxo-acid transaminase".
5KEGG annotation for Ago homolog is K00812 (aspartate aminotransferase [EC:2.6.1.1]); however, top BLASTp hits at NCBI are annotated "kynurenine-oxoglutarate transaminase".
6Protein sequences for entries shaded grey are incorrectly predicted as deposited in GenBank (unpublished observations); a dash (—) denotes sequences not currently annotated in GenBank
